# Supplementary material for: OSMR induces M2 polarization of glioblastoma associated macrophages through JAK/STAT3 signaling pathway
Source: Front Oncol. 2025 Mar 14;15:1538649. doi: 10.3389/fonc.2025.1538649 (PMC11949811; doi:10.3389/fonc.2025.1538649)
Supplement: Supplementary file 3 [file Table1.xlsx]

## Sheet: Fig 1
A.RT-qPCR
Control	SF188	U251
1.04972	4.78991	2.67586
0.97942	4.78991	2.75108
0.972655	4.85678	2.8481
B.WB
Control	SF188	U251
1	23.23	16.22
2.09	25.23	16.15
1.95	22.89	11.4
C.RT-qPCR
sh-NC	sh-OSMR 1#	sh-OSMR 2#	sh-OSMR 3#
1.02101	0.493116	0.262429	0.726986
1	0.486327	0.269807	0.692555
0.97942	0.528509	0.277392	0.732043
D.WB
sh-NC	sh-OSMR 1#	sh-OSMR 2#	sh-OSMR 3#
1	0.48	0.07	0.61
0.98	0.51	0.06	0.61
1.12	0.37	0.05	0.57
E.CCK-8
	sh-NC			sh-OSMR
0 h	0.3012	0.3472	0.3328	0.3487	0.3669	0.3255
24 h	1.4797	1.4921	1.4203	1.2431	1.2346	1.2045
48 h	2.1827	2.3144	2.2693	1.9879	1.8262	1.8682
72 h	2.3213	2.4179	2.3429	2.0168	2.1075	2.0583
F.Colony formation experiment
sh-NC	sh-OSMR
521	216
473	232
548	195
G.Transwell
sh-NC	sh-OSMR
235	173
258	151
264	159
H.Scratch test
sh-NC	sh-OSMR
49.5707	33.4187
54.4186	31.1851
52.0442	30.6128
I.Flow cytometry
sh-NC	sh-OSMR
13.02	29.14
12.83	32.47
12.28	28.91

## Sheet: Fig 2
A.WB
	sh-NC			sh-OSMR
p-JAK2/JAK2	1	0.89	1.01	0.09	0.06	0.07
p-STAT3/STAT3	1	0.94	1.14	0.05	0.04	0.01
CCL-2	1	0.96	1.2	0.4	0.42	0.42

## Sheet: Fig 3
A.WB
	sh-OSMR + DMSO			sh-OSMR + JAKa
p-JAK2/JAK2	1	1.12	1.05	5.58	4.65	3.83
p-STAT3/STAT3	1	1.09	0.98	6.44	8.23	5.84
CCL-2	1	0.95	0.94	2.6	2.61	3.08
B.CCK-8
	sh-NC + DMSO			sh-NC + JAKa					sh-OSMR + DMSO			sh-OSMR + JAKa
0 h	0.3121	0.3456	0.3294	0.3347	0.3263	0.3028		0 h	0.4233	0.4417	0.4648	0.4855	0.4359	0.4263
24 h	1.4628	1.4793	1.4385	1.6024	1.7068	1.4172		24 h	1.6233	1.5241	1.5379	1.8086	1.7489	1.8994
48 h	2.1914	2.3035	2.2678	2.8447	3.4421	2.5834		48 h	2.0419	1.9515	1.9858	2.5172	2.5495	2.4642
72 h	2.4137	2.621	2.4556	4.0524	4.2714	3.4179		72 h	2.2592	2.2746	2.2576	2.6143	2.5254	2.4688
C.Colony formation experiment
sh-OSMR + DMSO	sh-OSMR + JAKa
245	507
201	473
224	446
D.Transwell
sh-OSMR + DMSO	sh-OSMR + JAKa
143	263
115	248
127	292
E.Scratch test
sh-OSMR + DMSO	sh-OSMR + JAKa
26.9692	39.8915
24.44	44.9494
23.5951	41.6204
F.Flow cytometry
sh-OSMR + DMSO	sh-OSMR + JAKa
26.49	13.08
27.51	13.84
29.13	12.69

## Sheet: Fig 4
A.RT-qPCR
CD206
sh-NC	sh-OSMR	sh-OSMR + DMSO	sh-OSMR + JAKa
1.03049	0.474123	0.497695	0.878633
1.00231	0.494257	0.474123	0.928731
0.968171	0.504642	0.51883	0.897095
CD163
sh-NC	sh-OSMR	sh-OSMR + DMSO	sh-OSMR + JAKa
0.997692	0.527289	0.53465	0.886791
0.990801	0.516438	0.50581	0.911722
1.01162	0.549681	0.542113	0.95705
IL-10
sh-NC	sh-OSMR	sh-OSMR + DMSO	sh-OSMR + JAKa
1.09284	0.502316	0.44648	0.899171
0.956791	0.468677	0.455861	0.95705
0.99296	0.485205	0.491978	0.874583
B.Flow cytometry
sh-NC	sh-OSMR	sh-OSMR + DMSO	sh-OSMR + JAKa
70.39	19.25	25.84	62.79
67.28	23.53	26.45	68.54
66.97	22.96	20.61	64.32

## Sheet: Fig 5
A.WB
	sh-NC			sh-OSMR			sh-OSMR + DMSO			sh-OSMR + JAKa
p-JAK2/JAK2	1	0.99	1.09	0.09	0.07	0.07	0.08	0.07	0.09	0.57	0.69	0.52
p-STAT3/STAT3	1	0.92	1.02	0.29	0.25	0.3	0.28	0.23	0.33	0.9	0.88	0.78
CCL-2	1	0.88	0.93	0.22	0.15	0.19	0.21	0.19	0.27	0.73	0.8	0.94
B.Measure
Tumor volume
	sh-NC						sh-OSMR						sh-OSMR + DMSO						sh-OSMR + JAKa
0 d	0	0	0	0	0	0	0	0	0	0	0	0	0	0	0	0	0	0	0	0	0	0	0	0
7 d	96	119	88	114	75	113	53	62	59	64	45	67	71	59	76	73	85	63	107	126	125	186	134	158
14 d	368	383	413	395	487	352	134	128	122	137	109	147	134	118	129	142	155	143	341	436	397	414	383	342
21 d	771.75	818.7	868.2	746.1	830.6	753.8	166.7	154.23	163.05	175.53	185.87	232.11	231.81	187.6	178.98	177.25	184.15	257.25	710	756.4	748.7	761.5	790	771.8
Tumor volume
sh-NC	sh-OSMR	sh-OSMR + DMSO	sh-OSMR + JAKa
771.75	166.7	231.81	710
818.7	154.23	187.6	756.4
868.2	163.05	178.98	748.7
746.1	175.53	177.25	761.5
830.6	185.87	184.15	790
753.8	232.11	257.25	771.8
Tumor weight
sh-NC	sh-OSMR	sh-OSMR + DMSO	sh-OSMR + JAKa
0.58	0.18	0.2	0.54
0.68	0.15	0.19	0.6
0.75	0.16	0.17	0.56
0.6	0.18	0.17	0.59
0.68	0.19	0.18	0.67
0.65	0.28	0.31	0.62
C.RT-qPCR
CD206
sh-NC	sh-OSMR	sh-OSMR + DMSO	sh-OSMR + JAKa
0.972655	0.510506	0.528509	0.913831
1.03526	0.532185	0.517632	0.952638
0.993092	0.510506	0.517632	0.888843
0.981132	0.516615	0.520614	0.912592
1.01315	0.502048	0.520411	0.927472
0.989402	0.53709	0.523343	0.898215
CD163
sh-NC	sh-OSMR	sh-OSMR + DMSO	sh-OSMR + JAKa
1.01866	0.502316	0.565135	0.911722
0.983957	0.549681	0.549681	0.937354
0.997692	0.538369	0.52003	0.905425
1.00553	0.534168	0.549347	0.921463
0.998831	0.522894	0.538258	0.904914
0.986913	0.544372	0.539992	0.915561
IL-10
sh-NC	sh-OSMR	sh-OSMR + DMSO	sh-OSMR + JAKa
1.00231	0.608502	0.591862	0.954842
0.968171	0.552227	0.579682	0.915945
1.03049	0.567752	0.556068	0.922316
1.01531	0.589482	0.561678	0.937331
0.981308	0.56203	0.589288	0.918598
1.0042	0.553338	0.573753	0.924523
D.Flow cytometry
sh-NC	sh-OSMR	sh-OSMR + DMSO	sh-OSMR + JAKa
66.46	18.53	18.96	70.74
68.52	20.14	18.25	65.91
69.77	17.05	17.39	63.28
68.05	19.23	18.4	67.81
67.91	17.66	17.87	64.53
69.18	19.04	18.5	69.15
